# Supplementary material for: Prior exposure to alkylating agents negatively impacts testicular organoid formation in cells obtained from childhood cancer patients
Source: Hum Reprod Open. 2024 Aug 13;2024(3):hoae049. doi: 10.1093/hropen/hoae049 (PMC11346771; doi:10.1093/hropen/hoae049)
Supplement: hoae049_Supplementary_Data [file hoae049_supplementary_data.zip]

Archive with 7 entries (7 files):
- Supplementary Figure S3_new_20240606.pdf
- Supplementary Table S1 - 20240715 R2.docx
- Supplementary Table S2 - 20240715 R2.docx
- Supplementary Table S3 - 20240715 R2.docx
- Supplementary Table S4 - 20240715 R2.docx
- Supplementary Figure S1_new_20250530.pdf
- Supplementary Figure S2 -20240603.pdf
